# Supplementary material for: Sacubitril/Valsartan Combination Partially Improves Cardiac Systolic, but Not Diastolic, Function through β-AR Responsiveness in a Rat Model of Type 2 Diabetes
Source: Int J Mol Sci. 2024 Oct 2;25(19):10617. doi: 10.3390/ijms251910617 (PMC11476658; doi:10.3390/ijms251910617)
Supplement: Supplementary file 1 [file ijms-25-10617-s001.zip]

Archive with 1 entries (1 files):
- ijms-3127195-supplementary.pdf
